# Supplementary material for: Visualizing the pH in Escherichia coli Colonies via the Sensor Protein mCherryEA Allows High-Throughput Screening of Mutant Libraries
Source: mSystems. 2022 Apr 18;7(3):e00219-22. doi: 10.1128/msystems.00219-22 (PMC9238402; doi:10.1128/msystems.00219-22)
Supplement: DATA SET S1 [file msystems.00219-22-s0001.csv]

Mass [m/z]	Formula [M]	Species	CS [z]	Polarity	Start [min]	End [min]	NCE	Comment;;;;;;;;;Protein name
542.758223			2	Positive			27	YSVSDMINR (light);;;;;;;;;PfkA
433.229959			2	Positive			27	GGTFLGSAR (light);;;;;;;;;
497.793258			2	Positive			27	ATVLGHIQR (light);;;;;;;;;
453.755809			2	Positive			27	ELNVYLR (light);;;;;;;;;RpoS
709.854103			2	Positive			27	ITSVDTPLGGDSEK (light);;;;;;;;;
652.893503			2	Positive			27	AGHNGVLAALLLR (light);;;;;;;;;RssB
494.295299			2	Positive			27	TLLAETLAR (light);;;;;;;;;ClpX
672.361898			2	Positive			27	DVSGEGVQQALLK (light);;;;;;;;;
732.91209			2	Positive			27	LIEGTVAAVPPQGGR (light);;;;;;;;;
468.255839			2	Positive			27	SISTIAESK (light);;;;;;;;;GadB
490.745442			2	Positive			27	YWDVELR (light);;;;;;;;;
672.361898			2	Positive			27	ANTGVTLEPINSK (light);;;;;;;;;GadC
490.745442			2	Positive			27	YWDVELR (light);;;;;;;;;GadA
445.758352			2	Positive			27	VVLEQFR (light);;;;;;;;;NhaB
