# Supplementary material for: Visualizing the pH in Escherichia coli Colonies via the Sensor Protein mCherryEA Allows High-Throughput Screening of Mutant Libraries
Source: mSystems. 2022 Apr 18;7(3):e00219-22. doi: 10.1128/msystems.00219-22 (PMC9238402; doi:10.1128/msystems.00219-22)
Supplement: DATA SET S2 [file msystems.00219-22-s0002.csv]

Protein	Peptide Modified Sequence;;;;;;;;Protein name
tr|C3SJ52|C3SJ52_ECOLX	YSVSDMINR;;;;;;;;PfkA
tr|C3SJ52|C3SJ52_ECOLX	GGTFLGSAR;;;;;;;;
tr|C3SJ52|C3SJ52_ECOLX	ATVLGHIQR;;;;;;;;
sp|P13445|RPOS_ECOLI	ELNVYLR;;;;;;;;RpoS
sp|P13445|RPOS_ECOLI	ITSVDTPLGGDSEK;;;;;;;;
tr|C3TCP2|C3TCP2_ECOLX	AGHNGVLAALLLR;;;;;;;;RssB
tr|C3TLS7|C3TLS7_ECOLX	TLLAETLAR;;;;;;;;ClpX
tr|C3TLS7|C3TLS7_ECOLX	DVSGEGVQQALLK;;;;;;;;
tr|C3TLS7|C3TLS7_ECOLX	LIEGTVAAVPPQGGR;;;;;;;;
tr|A5YKJ2|A5YKJ2_ECOLX	SISTIAESK;;;;;;;;GadB
tr|A5YKJ2|A5YKJ2_ECOLX	YWDVELR;;;;;;;;
tr|A0A0F3UQ19|A0A0F3UQ19_ECOLX	ANTGVTLEPINSK;;;;;;;;GadC
tr|A0A3P4KS83|A0A3P4KS83_ECOLX	YWDVELR;;;;;;;;GadA
tr|A0A3P5DMG3|A0A3P5DMG3_ECOLX	VVLEQFR;;;;;;;;NhaB
